# Supplementary material for: Bone Regeneration of Critical-Size Calvarial Defects in Rats Using Highly Pressed Nano-Apatite/Collagen Composites
Source: Materials (Basel). 2022 May 8;15(9):3376. doi: 10.3390/ma15093376 (PMC9099897; doi:10.3390/ma15093376)
Supplement: Supplementary file 1 [file materials-15-03376-s001.zip]

Archive with 1 entries (1 files):
- materials-1713220-supplementary.pdf
